# Supplementary material for: Human Immunodeficiency Viruses Pseudotyped with SARS-CoV-2 Spike Proteins Infect a Broad Spectrum of Human Cell Lines through Multiple Entry Mechanisms
Source: Viruses. 2021 May 21;13(6):953. doi: 10.3390/v13060953 (PMC8224355; doi:10.3390/v13060953)
Supplement: Supplementary file 1 [file viruses-13-00953-s001.zip]

Archive with 1 entries (1 files):
- viruses-1166133-supplementary.pdf
